# Supplementary material for: Neurotoxicity of Combined Exposure to the Heavy Metals (Pb and As) in Zebrafish (Danio rerio)
Source: Toxics. 2024 Apr 11;12(4):282. doi: 10.3390/toxics12040282 (PMC11054020; doi:10.3390/toxics12040282)
Supplement: Supplementary file 1 [file toxics-12-00282-s001.zip]

Archive with 1 entries (1 files):
- toxics-2945909-supplementary.pdf
